# Supplementary material for: Hemodynamic and Rhythmologic Effects of Push-Dose Landiolol in Critical Care—A Retrospective Cross-Sectional Study
Source: Pharmaceuticals (Basel). 2023 Jan 17;16(2):134. doi: 10.3390/ph16020134 (PMC9967759; doi:10.3390/ph16020134)
Supplement: Supplementary file 1 [file pharmaceuticals-16-00134-s001.zip]

Archive with 1 entries (1 files):
- pharmaceuticals-2150789-supplementary.pdf
